# Supplementary material for: Food Neophobia in Children with Autistic Spectrum Disorder (ASD): A Nationwide Study in Brazil
Source: Children (Basel). 2022 Dec 6;9(12):1907. doi: 10.3390/children9121907 (PMC9776952; doi:10.3390/children9121907)
Supplement: Supplementary file 1 [file children-09-01907-s001.zip]

Archive with 1 entries (1 files):
- children-2082554-supplementary.pdf
